# Supplementary material for: Molecular Cloning, Expression Analyses, and Physiological Roles of Cathelicidins in the Bursa of Fabricius of the Japanese Quail, Coturnix japonica
Source: Antibiotics (Basel). 2023 Aug 19;12(8):1341. doi: 10.3390/antibiotics12081341 (PMC10451233; doi:10.3390/antibiotics12081341)
Supplement: Supplementary file 1 [file antibiotics-12-01341-s001.zip]

Archive with 1 entries (1 files):
- antibiotics-2530360-supplementary.pdf
